# Supplementary material for: Opioid Free Anesthesia in Thoracic Surgery: A Systematic Review and Meta Analysis
Source: J Clin Med. 2022 Nov 25;11(23):6955. doi: 10.3390/jcm11236955 (PMC9740730; doi:10.3390/jcm11236955)
Supplement: Supplementary file 1 [file jcm-11-06955-s001.zip]

Archive with 1 entries (1 files):
- jcm-2016359-supplementary.pdf
